# Supplementary material for: Overexpression of cry1c* Enhances Resistance against to Soybean Pod Borer (Leguminivora glycinivorella) in Soybean
Source: Plants (Basel). 2024 Feb 25;13(5):630. doi: 10.3390/plants13050630 (PMC10933787; doi:10.3390/plants13050630)
Supplement: Supplementary file 1 [file plants-13-00630-s001.zip]

Archive with 1 entries (1 files):
- plants-2757025-supplementary.pdf
